# Supplementary material for: Effect of Preexisting Immunity to Tetanus Toxoid on the Efficacy of Tetanus Toxoid-Conjugated Heroin Vaccine in Mice
Source: Vaccines (Basel). 2021 Jun 1;9(6):573. doi: 10.3390/vaccines9060573 (PMC8229309; doi:10.3390/vaccines9060573)
Supplement: Supplementary file 1 [file vaccines-09-00573-s001.zip]

Archive with 1 entries (1 files):
- vaccines-1219585-supplementary.pdf
